# Supplementary material for: A Novel Cystatin Gene from Sea Cucumber (Apostichopus japonicus): Characterization and Comparative Expression with Cathepsin L During Early Stage of Hypoxic Exposure-Induced Autolysis
Source: Foods. 2025 Apr 18;14(8):1404. doi: 10.3390/foods14081404 (PMC12027202; doi:10.3390/foods14081404)
Supplement: Supplementary file 1 [file foods-14-01404-s001.zip]

Archive with 1 entries (1 files):
- foods-3518289-supplementary.pdf
